# Supplementary material for: Psoas Muscle Index and Density as Prognostic Predictors in Patients Hospitalized with Acute Pancreatitis
Source: J Clin Med. 2024 Oct 22;13(21):6314. doi: 10.3390/jcm13216314 (PMC11547049; doi:10.3390/jcm13216314)
Supplement: Supplementary file 1 [file jcm-13-06314-s001.zip]

Archive with 1 entries (1 files):
- jcm-3236170-supplementary.pdf
